# Supplementary material for: Identification of a Mitochondria-Related Gene Signature to Predict the Prognosis in AML
Source: Front Oncol. 2022 Mar 10;12:823831. doi: 10.3389/fonc.2022.823831 (PMC8960857; doi:10.3389/fonc.2022.823831)
Supplement: Supplementary Table 2 — Differential expression list of MRGs. [file DataSheet_2.csv]

gene	change
DARS2	up
ACOT11	up
DBT	up
NSUN4	up
FASTKD1	up
LRPPRC	up
METTL8	up
PDE12	up
MCCC1	up
PAICS	up
GUF1	up
MTHFD2L	up
PTCD2	up
PCBD2	up
LYRM7	up
AFG1L	up
APOOL	up
AGPAT5	up
MTPAP	up
MSRB3	up
MRPL42	up
DNM1L	up
TTC19	up
ACACA	up
POLG2	up
L2HGDH	up
NNT	up
SCO1	up
NDUFAF6	up
XPNPEP3	up
METTL15	up
DLAT	up
SLC25A36	up
NARS2	up
MCCC2	up
TFB2M	up
FASTKD2	up
MIGA1	up
TOMM70	up
NADK2	up
PTCD3	up
PNPT1	up
TIMM8A	up
GFM1	up
BCL2L2	up
NUBPL	up
TRNT1	up
NUDT6	up
SPRYD4	up
ACSM3	up
SMIM8	up
IDE	up
SLC25A15	up
ACADM	up
NIPSNAP3B	up
MTFR1	up
NUDT13	up
MRPL19	up
DMAC2L	up
AK3	up
MTIF2	up
COA7	up
MRPS30	up
POLQ	up
TIMM21	up
OSGEPL1	up
NLN	up
GTPBP10	up
MRPL3	up
TOMM20	up
EXD2	up
FAM136A	up
PREPL	up
MARS2	up
PDPR	up
MCUR1	up
PRIMPOL	up
MT-ND4L	up
PRELID2	up
CPT1A	up
NDUFS1	up
SFXN2	up
SLC25A30	up
ANGEL2	up
EXOG	up
SYNJ2BP	up
TRMT61B	up
METAP1D	up
DNA2	up
NIPSNAP3A	up
AKAP1	up
ALDH6A1	up
APEX1	up
AFG3L2	up
RTL10	up
LIG3	up
GCSH	up
EHHADH	up
LYRM2	up
MTERF3	up
MYO19	up
MRRF	up
METTL5	up
SFXN4	up
ALDH18A1	up
PRODH	up
OPA1	up
EARS2	up
BCKDHB	up
C5orf63	up
ATAD1	up
GPAM	up
ACADSB	up
DNAJC19	up
NIT2	up
IDH3A	up
NDUFA5	up
LACTB2	up
TRMT5	up
SLC25A32	up
TRUB2	up
HADH	up
THNSL1	up
SLC25A43	up
LETM1	up
ALDH1B1	up
MTX2	up
ARMC10	up
TWNK	up
GPT2	up
STX17	up
MTO1	up
HPDL	up
TFAM	up
TOMM5	up
LARS2	up
GFM2	up
MMAA	up
SLC30A9	up
PRELID3A	up
ARMCX1	up
SLIRP	up
RDH14	up
MLYCD	up
ABHD10	up
NMNAT3	up
STAR	up
MTERF1	up
HIBCH	up
MTHFD1L	up
UNG	up
MRPL50	up
MT-ND5	up
SLC25A46	up
RFK	up
VPS13D	up
MRPL1	up
MT-CO1	up
HIBADH	up
C1QBP	up
GPD2	up
MAVS	up
SUCLA2	up
TEFM	up
ZADH2	up
SERHL2	up
C3orf33	up
FASN	up
ABCD3	up
UQCRB	up
TRMT10C	up
MPV17L	up
PDP2	up
GLS	up
ME3	up
NT5DC3	up
DNAJC28	up
PPM1K	up
ABCB10	up
GRPEL2	up
MRPL13	up
IVD	up
COX6C	up
OXR1	up
AK2	up
IMMP1L	up
MGST1	up
PTRH2	up
MRPS28	up
FBXL4	up
IMMP2L	up
PDP1	up
CYP27B1	up
GLUD2	up
CRYZ	up
DUT	up
MTFR2	up
HINT1	up
BDH1	up
BCL2L10	up
MT-ND2	up
MT-ATP8	up
ACSM1	up
ALDH1L2	up
TMEM177	up
C2orf69	up
PYURF	up
TMEM65	up
ALDH5A1	up
ATPSCKMT	up
BCL2	up
ALDH7A1	up
MICU3	up
ABCA9	up
AADAT	up
PARS2	up
TOP1MT	up
MT-ND4	up
PYCR1	up
NOCT	up
ACCS	up
AK4	up
NAT8L	up
MT-ND6	up
COX7B	up
RECQL4	up
CMPK2	up
LIPT2	up
RIDA	up
NEU4	up
PMAIP1	up
AURKAIP1	down
PINK1	down
GUK1	down
ACAA1	down
ACSL1	down
RAB24	down
SOD2	down
MTCH1	down
ARF5	down
TIMM17B	down
SLC25A37	down
FTH1	down
PRDX5	down
MTHFS	down
PGS1	down
SLC25A39	down
BBC3	down
PRKACA	down
FKBP8	down
TSPO	down
SURF1	down
TAZ	down
GLYCTK	down
MTG2	down
PRELID1	down
HAGH	down
MRPL28	down
RAB5IF	down
BCL2L1	down
DGUOK	down
SELENOO	down
NIT1	down
BAD	down
SQOR	down
BCKDK	down
PLSCR3	down
DNAJC4	down
MFN2	down
ISCU	down
RHOT2	down
ALAS2	down
MTX1	down
MSRA	down
NAGS	down
COX8A	down
BAX	down
BCL2A1	down
HTRA2	down
BID	down
PDK3	down
FIS1	down
ALKBH7	down
BLOC1S1	down
FAM210B	down
CLPP	down
MICU1	down
NDUFB10	down
DMPK	down
MRPL53	down
ECHDC3	down
NDUFA11	down
SLC25A28	down
FABP1	down
CHPT1	down
COX6A2	down
TSTD1	down
DHRS1	down
NDUFB7	down
NDUFA2	down
COMTD1	down
ATP5F1E	down
NDUFS7	down
ACOT9	down
HTATIP2	down
BOK	down
STOM	down
COQ8B	down
DECR1	down
ABHD11	down
HMGCS2	down
NDUFB8	down
UQCRC1	down
ALDH2	down
MRPL55	down
SLC8B1	down
DUS2	down
NDUFAF3	down
IDH3G	down
C15orf48	down
ALDH1L1	down
COX6B1	down
NME3	down
MRPL41	down
NDUFS6	down
PISD	down
SLC25A44	down
NDUFA3	down
ECSIT	down
TMEM11	down
MIGA2	down
COQ10B	down
ETFB	down
COX5B	down
EFHD1	down
HIGD2A	down
SDHAF1	down
BNIP3L	down
FASTK	down
NDUFB11	down
PUSL1	down
GPX4	down
MYG1	down
IFI27	down
SFXN5	down
GRPEL1	down
COX6A1	down
SLC25A11	down
CISD3	down
ADCK5	down
MRPL23	down
SEPTIN4	down
CYP27A1	down
UQCR11	down
SDR39U1	down
MTFP1	down
HSD17B10	down
MRPL54	down
NDUFA13	down
THEM5	down
ALAS1	down
HSDL2	down
PDE2A	down
ATP5F1D	down
BCL2L11	down
GLRX5	down
MAOB	down
MICOS13	down
ACADS	down
BAK1	down
DCXR	down
NDUFA7	down
MAOA	down
SLC25A45	down
NDUFB6	down
PTRH1	down
EPHX2	down
OXLD1	down
CYP11B1	down
IDI1	down
ANTKMT	down
CKMT1B	down
SLC25A25	down
MSRB2	down
MUL1	down
BCKDHA	down
PICK1	down
PLGRKT	down
MTARC1	down
SLC25A4	down
COX6B2	down
CHDH	down
TST	down
LYRM1	down
ABCD1	down
GADD45GIP1	down
ACSL6	down
PRDX2	down
ACSS3	down
NDUFAF1	down
ABCB6	down
DNLZ	down
NT5M	down
CHCHD10	down
SDHAF3	down
SPR	down
CYP11A1	down
ARG2	down
PC	down
ACADL	down
MOCS1	down
CPT1C	down
DHRS2	down
PDK4	down
AGXT	down
