# Supplementary material for: Identification of a Mitochondria-Related Gene Signature to Predict the Prognosis in AML
Source: Front Oncol. 2022 Mar 10;12:823831. doi: 10.3389/fonc.2022.823831 (PMC8960857; doi:10.3389/fonc.2022.823831)
Supplement: Supplementary Table 3 — Unicox analyisis of Differentially expressed MRGs (p<0.05). [file DataSheet_3.csv]

	Characteristics	Hazard.Ratio	CI95	P.value
1	ETFB	1.87	1.42-2.45	0
2	IDH3A	1.79	1.35-2.38	1.00E-04
3	SLC25A28	1.69	1.28-2.23	2.00E-04
4	ABHD11	1.4	1.17-1.69	3.00E-04
5	CPT1A	1.69	1.26-2.26	5.00E-04
6	FTH1	1.32	1.12-1.55	8.00E-04
7	RECQL4	1.44	1.16-1.8	0.0012
8	MFN2	1.65	1.21-2.25	0.0017
9	TRUB2	2.04	1.3-3.21	0.002
10	MRPL55	1.43	1.13-1.8	0.0024
11	SLC8B1	1.48	1.15-1.9	0.0026
12	MPV17L	1.25	1.08-1.45	0.0026
13	AKAP1	1.59	1.17-2.17	0.0032
14	LETM1	1.84	1.22-2.76	0.0033
15	AK3	1.72	1.19-2.48	0.0037
16	MCCC1	1.85	1.21-2.81	0.0043
17	IVD	1.86	1.21-2.84	0.0043
18	ECHDC3	1.18	1.05-1.33	0.0045
19	HPDL	1.43	1.11-1.83	0.0049
20	RAB24	1.27	1.07-1.5	0.0055
21	LYRM2	1.7	1.17-2.49	0.0059
22	DECR1	1.49	1.12-1.97	0.0063
23	HSDL2	1.49	1.12-1.97	0.0063
24	SDR39U1	1.46	1.11-1.92	0.0063
25	MRPL23	1.41	1.1-1.81	0.0071
26	DHRS1	1.52	1.12-2.07	0.0073
27	BCL2L1	1.35	1.08-1.67	0.0074
28	LARS2	1.85	1.18-2.9	0.0078
29	TWNK	1.59	1.13-2.26	0.0087
30	COA7	1.45	1.1-1.91	0.0091
31	FASN	1.4	1.09-1.79	0.0094
32	FIS1	1.48	1.1-1.99	0.01
33	SLC25A44	1.56	1.1-2.21	0.0119
34	NDUFAF1	1.68	1.12-2.51	0.0121
35	RHOT2	1.38	1.07-1.78	0.0121
36	FASTKD2	1.76	1.13-2.73	0.0124
37	PINK1	1.39	1.07-1.81	0.0128
38	LYRM1	1.41	1.08-1.85	0.0128
39	MIGA2	1.4	1.07-1.83	0.0132
40	SUCLA2	1.59	1.1-2.29	0.0136
41	TSTD1	1.37	1.07-1.76	0.0142
42	PISD	1.47	1.08-2	0.0151
43	AFG3L2	1.6	1.09-2.36	0.0171
44	FASTKD1	1.63	1.09-2.44	0.0172
45	ACACA	1.54	1.07-2.21	0.0186
46	MYO19	1.55	1.08-2.22	0.0187
47	DNM1L	1.68	1.08-2.61	0.0207
48	MRPL50	1.43	1.06-1.94	0.0209
49	AK2	1.29	1.04-1.6	0.021
50	L2HGDH	1.5	1.06-2.12	0.0219
51	DHRS2	1.16	1.02-1.33	0.0227
52	SYNJ2BP	1.43	1.05-1.94	0.0237
53	EXOG	1.46	1.05-2.03	0.0248
54	ATAD1	1.57	1.05-2.33	0.0267
55	MTFR2	1.34	1.03-1.74	0.027
56	NUDT6	1.34	1.03-1.75	0.0278
57	MTO1	1.45	1.04-2.02	0.028
58	OXR1	1.36	1.03-1.81	0.0294
59	ACADM	1.52	1.04-2.23	0.0304
60	CKMT1B	1.23	1.02-1.49	0.0307
61	RTL10	1.52	1.04-2.23	0.0308
62	MCCC2	1.64	1.05-2.57	0.0309
63	ACSL1	1.15	1.01-1.3	0.0316
64	GFM1	1.57	1.04-2.36	0.0317
65	SLC25A32	1.47	1.03-2.08	0.0332
66	ABCD3	1.37	1.02-1.83	0.0351
67	FAM136A	1.52	1.03-2.24	0.0351
68	IFI27	1.12	1.01-1.25	0.0358
69	PNPT1	1.5	1.02-2.23	0.0406
70	MARS2	1.39	1.01-1.91	0.0414
71	PGS1	1.39	1.01-1.91	0.0433
72	MTERF3	1.39	1.01-1.91	0.0437
73	DNA2	1.35	1-1.83	0.0478
74	TIMM21	1.51	1-2.27	0.0479
75	LRPPRC	1.45	1-2.09	0.0485
76	DLAT	1.46	1-2.13	0.0494
